# Supplementary material for: Effects of Dandelion Flavonoid Extract on the Accumulation of Flavonoids in Layer Hen Meat, Slaughter Performance and Blood Antioxidant Indicators of Spent Laying Hens
Source: Animals (Basel). 2025 Mar 20;15(6):886. doi: 10.3390/ani15060886 (PMC11939149; doi:10.3390/ani15060886)
Supplement: Supplementary file 1 [file animals-15-00886-s001.zip]

Archive with 1 entries (1 files):
- animals-3480232-supplementary.pdf
